# Supplementary material for: The relationship between prognosis and temporal muscle thickness in 102 patients with glioblastoma
Source: Sci Rep. 2024 Jun 17;14:13958. doi: 10.1038/s41598-024-64947-z (PMC11183225; doi:10.1038/s41598-024-64947-z)
Supplement: Supplementary file 1 — Supplementary Information. [file 41598_2024_64947_MOESM1_ESM.xls]

## Sheet: Sheet1
NO.	age	sex	Overall survival（months）	Tumor location	Tumor size	Extent of resection	TMT	KPS	Adjuvant radiotherapy with concomitant temozolomide	status	group	IDH	MGMT	TP53
NO.48	59	0	12	1	0	1	6.75	80	1	1	1	1	1	1
NO.49	66	1	16	1	0	0	7.65	70	1	1	2	1	1	1
NO.50	42	1	32	1	1	0	10.45	80	1	1	2	0	0	1
NO.51	45	0	30	1	0	0	9.7	70	1	1	2	1	0	0
NO.52	76	1	13	1	1	0	5.85	70	1	1	1	1	1	0
NO.53	43	0	11	1	0	1	6.15	80	1	1	1	1	1	1
NO.54	60	0	15	1	0	0	6.8	70	1	1	2	1	1	0
NO.55	49	0	10	1	0	1	6.65	80	1	1	1	1	1	1
NO.56	69	0	18	1	0	0	7.75	80	1	1	2	1	0	0
NO.57	73	0	6	1	1	0	5.65	60	1	1	1	1	1	0
NO.58	47	0	7	1	1	0	5.35	70	1	1	1	1	1	1
NO.59	65	1	11	1	1	0	8.3	70	1	1	2	1	1	1
NO.60	52	0	6	1	1	1	6.3	70	1	1	1	1	1	1
NO.61	66	1	10	1	1	0	6.7	80	1	1	1	1	1	0
NO.62	67	0	11	1	0	0	6.5	50	1	1	1	1	1	0
NO.63	38	1	38	1	0	0	9.05	80	1	1	2	0	0	1
NO.64	52	1	9	1	0	1	6	60	1	1	1	1	1	1
NO.65	45	1	22	1	1	0	8.75	80	1	1	2	0	1	1
NO.66	48	1	21	1	1	0	7.75	70	1	1	2	0	1	1
NO.67	67	0	17	0	1	0	6.95	80	1	1	2	1	1	1
NO.68	46	1	19	1	0	0	8.05	60	1	1	2	1	1	1
NO.69	68	0	15	1	0	0	7.4	60	1	1	2	1	1	1
NO.70	75	1	12	1	0	0	6.7	70	1	1	1	1	1	1
NO.71	57	0	7	1	0	1	5.6	50	1	1	1	1	1	1
NO.72	50	1	14	1	0	1	6.7	70	1	1	1	1	0	0
NO.73	77	0	12	0	1	1	6.35	80	1	1	1	1	1	1
NO.74	35	0	9	1	0	1	6.55	50	1	1	1	1	1	1
NO.75	68	0	11	1	1	1	6.05	70	1	1	1	1	1	1
NO.76	51	1	15	1	0	1	6.05	80	1	1	1	1	0	0
NO.77	47	0	8	1	0	1	6.6	70	1	1	1	1	1	1
NO.78	51	0	13	1	0	1	7.3	70	1	1	2	1	1	1
NO.79	73	0	6	1	0	1	5.15	50	1	1	1	1	1	0
NO.80	77	1	5	1	0	1	5.3	70	1	1	1	1	1	0
NO.81	56	1	9	1	1	1	6.85	80	1	1	2	1	1	1
NO.82	61	0	19	1	0	0	7.25	80	1	1	2	0	0	0
NO.83	63	0	8	1	1	1	5.4	70	1	1	1	1	1	1
NO.84	70	1	6	1	0	1	5.6	60	0	1	1	1	1	1
NO.85	61	0	6	1	0	1	5.45	80	0	1	1	1	1	1
NO.86	62	0	6	1	1	1	8	60	0	1	2	1	1	1
NO.87	40	1	20	1	0	0	8.1	70	1	1	2	0	0	0
NO.88	49	0	12	1	0	0	7	80	1	1	2	1	0	1
NO.89	72	1	4	1	0	1	7.4	50	0	1	2	1	1	1
NO.90	62	1	9	1	1	1	6.4	80	1	1	1	1	1	1
NO.91	65	0	7	1	0	1	5.9	50	1	1	1	1	1	1
NO.92	68	1	8	1	1	1	5.95	60	1	1	1	1	1	1
NO.93	65	0	11	1	0	1	6.8	60	1	1	2	1	1	1
NO.94	57	0	10	1	1	1	6.7	70	1	1	1	1	1	1
NO.95	52	0	16	1	0	1	7.25	80	1	1	2	1	0	0
NO.96	76	1	5	1	1	1	5.65	60	0	1	1	1	1	1
NO.97	67	1	15	1	0	0	6.45	80	1	1	1	1	1	0
NO.98	33	0	42	1	0	0	8.05	80	1	1	2	0	0	1
NO.99	62	1	18	1	0	0	6.9	80	1	1	2	0	0	1
NO.100	66	0	20	1	1	1	7.5	80	1	1	2	0	0	0
NO.101	38	0	55	1	1	0	7.05	90	1	1	2	0	0	1
NO.102	66	1	10	1	0	1	7.75	80	1	1	2	1	1	1
NO.1	36	1	19	1	1	1	6.05	60	1	1	1
NO.2	71	1	4	0	1	0	5.35	50	0	1	1
NO.3	53	1	9	1	1	1	5.75	60	0	1	1
NO.4	42	1	23	1	1	0	7.05	70	1	1	2
NO.5	67	1	12	1	1	1	7	70	0	1	2
NO.6	59	1	23	1	0	1	7.15	80	1	1	2
NO.7	73	1	6	1	1	0	5.85	60	1	1	1
NO.8	63	0	6	1	1	1	5.95	80	1	1	1
NO.9	34	0	85	1	1	1	7.95	90	1	1	2
NO.10	72	1	10	1	1	0	7.05	70	1	1	2
NO.11	67	1	6	1	1	1	5.35	80	0	1	1
NO.12	58	1	73	1	1	1	8.35	80	1	1	2
NO.13	53	1	26	1	1	1	8.65	80	1	1	2
NO.14	43	1	11	1	1	1	6.1	50	0	1	1
NO.15	74	1	47	1	0	1	7.75	80	1	1	2
NO.16	56	1	32	1	0	0	6.9	80	1	1	2
NO.17	54	1	23	0	1	1	6.95	70	1	1	2
NO.18	31	0	63	1	1	1	7.85	80	1	1	2
NO.19	55	1	5	1	1	0	5.45	50	0	1	1
NO.20	46	1	35	1	1	1	6.8	70	1	1	2
NO.21	49	1	2	0	1	0	5.2	50	0	1	1
NO.22	37	1	13	1	1	1	7.2	80	0	1	2
NO.23	69	0	56	1	0	1	7.7	80	1	1	2
NO.24	52	0	9	1	1	1	5.5	60	0	1	1
NO.25	33	0	69	1	1	1	8.05	70	1	1	2
NO.26	48	1	34	1	0	1	8.05	80	1	1	2
NO.27	73	0	3	1	0	0	4.95	50	0	1	1
NO.28	60	1	15	0	1	1	6.5	60	1	1	1
NO.29	58	1	16	1	1	0	6.5	50	1	1	1
NO.30	65	1	14	1	1	1	6.1	70	0	1	1
NO.31	64	0	82	1	0	1	7.65	80	1	1	2
NO.32	56	1	11	1	1	1	6.5	60	0	1	1
NO.33	60	0	18	1	0	1	6.35	70	1	1	1
NO.34	50	1	76	0	0	1	7.8	80	1	1	2
NO.35	59	1	27	1	1	0	6.95	80	1	1	2
NO.36	66	0	33	1	0	0	7.8	80	1	1	2
NO.37	61	0	15	1	0	0	6.05	80	0	1	1
NO.38	48	1	33	1	0	1	7.1	70	1	1	2
NO.39	31	1	69	1	0	1	7.85	80	1	1	2
NO.40	74	1	38	1	1	1	7.75	80	1	1	2
NO.41	62	1	17	1	1	1	6.05	80	0	1	1
NO.42	63	0	14	1	1	0	6.2	70	0	1	1
NO.43	69	0	7	1	0	0	6.2	80	0	1	1
NO.44	66	1	64	1	0	1	5.95	50	1	1	1
NO.45	72	1	17	1	0	1	6.5	70	0	1	1
NO.46	51	0	26	1	0	1	7.9	70	1	1	2
NO.47	55	0	14	1	0	0	6.9	70	1	1	2
